# Supplementary material for: siRNA Screen Identifies Trafficking Host Factors that Modulate Alphavirus Infection
Source: PLoS Pathog. 2016 Mar 31;12(3):e1005466. doi: 10.1371/journal.ppat.1005466 (PMC4816540; doi:10.1371/journal.ppat.1005466)
Supplement: S1 Table — The primary screen was performed using a pool of four siRNA duplexes per gene from a Dharmacon Membrane Trafficking library. The measured effects of each annotated siRNA pool on VEEV infection rate and cell number were normalized to that observed with control siRNA. (XLSX) [file ppat.1005466.s001.xlsx]

## Sheet: Table S1
Gene Symbol	Gene ID	Normalized Percent Infected Cells	SD	Normalized Cell #	SD
COPA	1314	0.0230646	0.00517306	0.473611	0.0459312
AP1M1	8907	0.0765466	0.0171762	0.941216	0.109356
CIB2	10518	0.21082	0.114378	0.438626	0.0373612
EPN1	29924	0.232085	0.0642552	1.09673	0.112458
RAB3B	5865	0.241036	0.0670676	1.02315	0.210532
GAF1	26056	0.291102	0.101396	1.03042	0.12355
CLTB	1212	0.291255	0.0610801	1.00059	0.127046
ARRB1	408	0.323999	0.113207	0.761414	0.106933
ROCK1	6093	0.328625	0.117535	1.46449	0.351766
HIP1R	9026	0.345114	0.092122	0.988454	0.0612155
ITSN2	50618	0.379275	0.142774	1.35774	0.0332415
VCP	7415	0.409509	0.0584549	0.891932	0.0479257
ARF6	382	0.41604	0.0306933	0.715007	0.131428
RAB3D	9545	0.416294	0.151652	0.784467	0.167703
RAC1	5879	0.419116	0.122062	1.33594	0.276546
HGS	9146	0.432248	0.0901262	0.758935	0.0679997
PIP5K1A	8394	0.434888	0.0505551	0.835851	0.13616
CLTC	1213	0.448947	0.146476	1.09758	0.00891189
PIK4CA	5297	0.476563	0.103944	1.10373	0.123437
IHPK3	117283	0.477854	0.15481	0.752401	0.0745111
SH3GLB2	56904	0.482687	0.0777802	0.960273	0.0518228
ACTR3	10096	0.484212	0.0229448	1.15055	0.0599173
SYT1	6857	0.494268	0.0167052	1.01122	0.060391
RAB11A	8766	0.49987	0.00478028	1.08969	0.162549
CAMK1	8536	0.500725	0.131869	0.821679	0.0831663
CBLC	23624	0.533107	0.106994	0.91777	0.0557415
ARPC1B	10095	0.539083	0.125742	0.82128	0.133013
RAB6B	51560	0.545028	0.101186	1.25088	0.119217
ACTR2	10097	0.546148	0.079473	0.931031	0.162936
RAB11B	9230	0.55277	0.124927	1.03764	0.131564
RAB5A	5868	0.559394	0.147485	1.47147	0.267479
AP2A2	161	0.561	0.0636694	0.690999	0.140864
EPN2	22905	0.566993	0.0438191	1.15107	0.0428713
MAPK8IP1	9479	0.570898	0.0396692	0.856677	0.0743698
STAU	6780	0.57498	0.0398391	0.728291	0.0295807
PSCD3	9265	0.589872	0.0524927	0.955301	0.137194
BIN1	274	0.608737	0.0215394	1.00764	0.2
ARRB2	409	0.610804	0.1265	1.22819	0.0348799
ARPC5	10092	0.616236	0.115858	0.931927	0.0225215
DAB2	1601	0.637194	0.068283	0.754635	0.0425794
ARPC2	10109	0.652594	0.13883	1.36891	0.148897
WASF2	10163	0.652909	0.133437	0.943693	0.232509
RAB5B	5869	0.658002	0.116235	1.12635	0.103627
SEC13L1	6396	0.660208	0.0788635	0.756632	0.0294654
ARPC4	10093	0.661946	0.108651	0.179537	0.0785686
ENTH	9685	0.670986	0.130779	1.06373	0.0393466
PDCD6IP	10015	0.672777	0.181289	0.766799	0.118151
PICALM	8301	0.678287	0.0682843	1.41633	0.170886
AP4E1	23431	0.679811	0.190799	0.890474	0.125907
SH3GLB1	51100	0.681467	0.0625532	1.09766	0.0578469
RAB6A	5870	0.682246	0.108612	1.16684	0.0835559
CLTA	1211	0.691948	0.0599059	1.20797	0.306385
RAB3A	5864	0.697039	0.0337387	0.944567	0.200255
CFL1	1072	0.70659	0.101454	0.885045	0.120584
DDEF2	8853	0.710497	0.103924	0.959621	0.136273
RHOA	387	0.716213	0.0553885	0.75559	0.0155129
NEDD4L	23327	0.718858	0.148161	1.08649	0.0741266
EFS	10278	0.720259	0.115972	0.379435	0.0617691
ARF1	375	0.744481	0.0415964	0.629776	0.124452
RAB8B	51762	0.747372	0.0452219	1.09107	0.156858
RAB2	5862	0.763864	0.19998	0.985421	0.225057
ARFIP2	23647	0.768224	0.0648461	1.14375	0.0452439
CLTCL1	8218	0.771048	0.0065961	0.892552	0.0126659
AP1B1	162	0.773873	0.0427739	0.906853	0.0999574
RAB4B	53916	0.77743	0.0769217	1.29354	0.127898
MAP1LC3A	84557	0.77881	0.11358	0.949122	0.0292508
RAB4A	5867	0.785029	0.0754299	0.8876	0.109823
CIB1	10519	0.78523	0.0463442	0.936078	0.0289935
EEA1	8411	0.810164	0.125537	0.779091	0.184068
RAB3C	115827	0.813261	0.146	1.11227	0.232429
PACSIN1	29993	0.819158	0.0824801	1.1225	0.0382352
PAK1	5058	0.819306	0.149062	0.906848	0.143093
CAV1	857	0.823609	0.0459849	0.95203	0.224206
WASF3	10810	0.829441	0.0808822	0.929262	0.140702
EPN3	55040	0.831045	0.0799596	1.02202	0.126024
GORASP1	64689	0.831183	0.145059	1.00705	0.00721059
WASF1	8936	0.834935	0.0342453	0.678759	0.081534
VAPA	9218	0.836525	0.0611321	0.973122	0.113801
NEDD4	4734	0.839443	0.14642	0.798046	0.109353
MAP4K2	5871	0.840471	0.173875	1.11608	0.178588
DIAPH1	1729	0.850921	0.144027	0.982856	0.075632
SNX1	6642	0.85739	0.12416	0.960389	0.104437
PIK3C2G	5288	0.867287	0.0329108	0.899386	0.0316507
RAB5C	5878	0.87039	0.0394119	1.15732	0.192954
BECN1	8678	0.873973	0.137501	0.867567	0.0230181
RAB7L1	8934	0.877855	0.110387	1.06502	0.132534
RAB8A	4218	0.895653	0.0740508	0.984177	0.0942173
EPS15L1	58513	0.898954	0.169884	0.949103	0.060842
RAB7B	338382	0.899475	0.0992337	1.16486	0.0270311
ATP6V0A1	535	0.901516	0.0956777	0.953309	0.148552
GRB2	2885	0.902922	0.201311	0.936194	0.138022
AP1M2	10053	0.907752	0.0944365	1.11977	0.0575187
SNAP91	9892	0.908956	0.145754	0.861667	0.0178204
LIMK1	3984	0.909133	0.0898909	0.817896	0.0992462
CIB3	117286	0.909892	0.0113913	1.07748	0.0468398
C13ORF9	51028	0.911418	0.075261	1.01663	0.0479952
CBLB	868	0.914571	0.0549724	1.08622	0.0725881
ELKS	23085	0.915001	0.109925	0.91692	0.0743943
SARA1	56681	0.925804	0.045379	1.03949	0.19988
DNM2	1785	0.926973	0.10698	0.574668	0.128792
RAB1A	5861	0.927741	0.0700265	0.990445	0.0633123
DNM1	1759	0.928239	0.0791004	0.683543	0.107126
DNM3	26052	0.945577	0.0227298	1.04773	0.121189
HIP1	3092	0.946477	0.00724604	1.14391	0.222508
PIK3CG	5294	0.959943	0.131815	0.894134	0.275004
NSF	4905	0.965136	0.0159023	0.968283	0.0525565
ROCK2	9475	0.970856	0.0467957	0.768799	0.0314038
VAPB	9217	0.987448	0.0651917	1.0956	0.157347
FYN	2534	0.995064	0.0294209	0.74455	0.0331567
ADAM10	102	0.996632	0.0791902	0.966094	0.0485314
AP2B1	163	0.999825	0.0738823	0.807829	0.0980922
CDC42	998	1.00632	0.0826015	0.759788	0.0503661
VAV2	7410	1.00658	0.0255553	0.937495	0.147262
CBL	867	1.008	0.111736	0.997793	0.131047
SYNJ1	8867	1.01457	0.0433309	1.10458	0.117147
ATG12	9140	1.02023	0.0263538	1.03669	0.034064
AP2M1	1173	1.0203	0.0177162	0.998207	0.126061
AP3D1	8943	1.03354	0.0971988	0.701024	0.122929
PACSIN3	29763	1.03737	0.0601879	0.605026	0.102178
ARPC3	10094	1.03928	0.00814206	0.858049	0.00618211
GIT1	28964	1.04031	0.0230667	0.394454	0.063708
ATM	472	1.04649	0.0585261	1.07521	0.0300381
CAV3	859	1.06005	0.11462	0.838895	0.0524415
VAMP2	6844	1.06499	0.0894301	0.900517	0.0272112
TSG101	7251	1.06676	0.00602977	0.965749	0.0224601
VPS4A	27183	1.08515	0.0183973	1.04166	0.0913903
WAS	7454	1.09075	0.127729	1.0668	0.0617527
SYT2	127833	1.10771	0.0829103	0.932538	0.120955
MAPK8IP2	23542	1.11632	0.0109701	0.636068	0.0153484
SNX2	6643	1.12452	0.0661847	1.05601	0.139551
SYNJ2	8871	1.12629	0.023124	0.531061	0.120598
MAPK8IP3	23162	1.15396	0.102421	0.653328	0.0667916
VIL2	7430	1.15504	0.15108	0.924673	0.145701
TNIK	23043	1.15868	0.0302538	0.825484	0.13205
VAMP1	6843	1.16675	0.0854585	0.772381	0.148609
AMPH	273	1.19664	0.0227589	0.927074	0.0231566
ITSN1	6453	1.20647	0.0811582	0.990625	0.0929223
AP2A1	160	1.21571	0.0726311	0.663028	0.108888
CAV2	858	1.23326	0.143539	0.934702	0.0619075
EPS15	2060	1.27751	0.0857165	0.969186	0.107395
